# Supplementary material for: Combining flipped-classroom and spaced-repetition learning in a master-level bioinformatics course
Source: PLoS Comput Biol. 2025 Apr 15;21(4):e1012863. doi: 10.1371/journal.pcbi.1012863 (PMC11999146; doi:10.1371/journal.pcbi.1012863)
Supplement: S2 Appendix — (IPYNB) [file pcbi.1012863.s002.ipynb]

# %% [code]
from PIL import Image
import numpy as np
import matplotlib.pyplot as plt
from matplotlib.patches import Patch
import seaborn as sb
import pandas as pd
import scipy

# %% [code]
bgs = ["Biochemistry","NaturalScience","NaturalScience","Biotechnology","Medicine","Engineering, Biotechnology","Engineering","Science",
       "Biotechnology, Biochemistry","Engineering, Biomedical","Biotechnology","Biotechnology","Science","Biology","Biochemistry","Biomedical",
       "NaturalScience","NaturalScience","Medicine","Agriculture","Science","Technology","Biotechnology","Science","Biology","Medicine","Science",
       "Biochemistry","Biochemistry","Biology","Science","Science","Science","Biotechnology","Science","Engineering","Agriculture","Biotechnology",
       "Genetics","Medicine","NaturalScience","NaturalScience","Biology","Science","Biotechnology","Biochemistry","Engineering, Biotechnology","Bioengineering, Genetics",
       "Medicine","Science","Biomedicine, Bioinformatics","Technology","Engineering, Chemistry","Chemistry","Biotechnology, Genetics","NaturalScience","Science","Biochemistry",
       "Biomedicine","Engineering","Biology","Biotechnology","Science","Engineering, Biomedicine","Engineering, Biochemistry, ","MolecularBiology, Biochemistry","Science",
       "Pharmacy","NaturalScience","Bioscience","Biology","Science","Philosophy","Biology","Medicine","Physiology, FunctionalGenomics","Biochemistry","Science","Biology",
       "Engineering","Science","Biotechnology","Mathematics, Physics","Medicine","Neuroscience","Biology","Science","Bioengineering","MolecularBiology","Biomedicine","Medicine",
       "Medicine","Science","Biology","Science","Biotechnology","Science","Biology","Medicine","Bioinformatics","Biology","Science","Engineering, Medicine","Engineering, Biotechnology",
       "Biotechnology","Biotechnology","Biomedicine","Biomedicine","Biology","Biology","Biotechnology","Bioengineering","Medicine","Biology","Biology","Medicine","Agriculture",
       "Biology","Biology","MolecularBiology","Biomedicine","Medicine","Biotechnology","Medicine","Science","NaturalScience","Biology","Biology","NaturalScience","Philosophy",
       "NaturalScience","Biochemistry","Biology","Science","Biochemistry","MolecularBiology","Biochemistry","Biochemistry","Biotechnology","Geology","Medicine","Biology",
       "Engineering, Chemistry ","Biochemistry","Microbiology","MolecularBiology","Biochemistry","Science","Bioengineering","Biology","Agriculture","Genetics"]

edition = [18,18,18,18,18,18,18,18,18,18,18,18,18,18,18,18,18,
           19,19,19,19,19,19,19,19,19,19,19,19,19,19,19,19,19,19,19,19,
           20,20,20,20,20,20,20,20,20,20,20,20,20,20,20,20,20,
           21,21,21,21,21,21,21,21,21,21,21,21,21,21,21,21,21,21,21,21,
           22,22,22,22,22,22,22,22,22,22,22,22,22,22,22,22,22,22,22,22,22,22,22,22,22,
           23,23,23,23,23,23,23,23,23,23,23,23,23,23,23,23,23,23,23,23,23,23,23,23,23,23,23,23,23,
           24,24,24,24,24,24,24,24,24,24,24,24,24,24,24,24,24,24,24,24,24,24,24,24]

bggrades = [60,89,86.5,61,75.5,60,41.5,95,30.5,66,84,85,66.5,68.5,81.5,59,61,70.8,
            64.4,71.5,80.5,65.6,87,76.4,63.7,79.3,78,93.8,71.8,62.1,50.4,84.8,81.4,
            50.9,74.5,72.9,53.3,70,90.6,82.6,62.5,94.3,76.9,66.5,72,99,85.6,34.8,81,
            92.2,69.2,55.9,90.3,88.7,91.6,86,90,97.7,43.5,70.5,51.4,83.2,78.3,94.8,
            93,94.5,89.7,84.1,82.4,97.7,88.7,86,83.9,89.1,78.5,80,89,90,83.5,68,80,
            75,90,75,65,88,89,88,82.5,81,91.5,84,88.5,91,94,68.5,86,67.5,84,66,82,78,
            72,43,71,70,93,83,77,91,45,78,96,85,63,73,54,83,87,53,83,87,70,59,69,66,
            76,93,74,86,66,69,78,54,66,72,63,92,83,81,84,66,86,69,84,82.5,65,64,65,61,78,69]


# %% [code]
import random
import matplotlib.colors as colors

colors = [
    "#66A61E",  # Lime Green
    "#CC79A7",  # Reddish Purple
    "#56B4E9",  # Sky Blue
    "#E69F00",  # Orange
    "#F0E442",  # Yellow
    "#009E73",  # Bluish Green
    "#7570B3",  # Violet
    "#0072B2",  # Blue
    "#D55E00",  # Vermillion
    "#999999",  # Grey
    "#800000",  # Maroon
    "#D95F02",  # Rust
    "#E7298A",  # Magenta
    "#E6AB02",  # Mustard
    "#A6761D",  # Brown
    "#666666",  # Dark Grey
    "#F4A582",  # Salmon
    "#92C5DE",  # Light Blue
    "#0571B0",  # Deep Blue
    "#CA0020",  # Crimson
    "#404040",  # Charcoal
]

eds = []
uniq = set()
bgsplit = {}
dic = {2018:{"b":[], "g":[]},
       2019:{"b":[], "g":[]},
       2020:{"b":[], "g":[]},
       2021:{"b":[], "g":[]},
       2022:{"b":[], "g":[]},
       2023:{"b":[], "g":[]},
       2024:{"b":[], "g":[]}}


for b,e,g in zip(bgs, edition, bggrades):

  if "medic" in b.lower(): b = "Medicine"

  if "agriculture" in b.lower(): b = "Biology"
  if "pharmacy" in b.lower(): b = "Biology"
  if "gen" in b.lower(): b = "Biology"
  if "bio" in b.lower(): b = "Biology"

  if "engineering" in b.lower(): b = "Engineering"
  if "technology" in b.lower(): b = "Engineering"
  if "math" in b.lower(): b = "Engineering"

  if "chemistry" in b.lower(): b = "Science"
  if "science" in b.lower(): b = "Science"
  if "geology" in b.lower(): b = "Science"

  k = int("20"+str(e))
  dic[k]["b"].append(b)
  dic[k]["g"].append(g)

  bgsplit[b] = bgsplit.get(b, []) + [g]

  uniq.add(b)

uniq = list(uniq)

def get_sizes(l):
    sizes = {}
    for w in l:
        sizes[w] = sizes.get(w, 0)+1
    return [sizes[k] for k in uniq if k in sizes]
    #return [(sizes[k]/len(l))*100 for k in uniq if k in sizes]

def sort_sizes(s, l, p):
    sn, ln, pn = [], [], []
    while len(s) > 0:
        idx = s.index(max(s))
        sn.append(s[idx])
        ln.append(l[idx])
        pn.append(p[idx])
        s.pop(idx)
        l.pop(idx)
        p.pop(idx)
    return sn, ln, pn


fig, axs = plt.subplots(2,4,figsize=(20,8))
axs = [ax for saxs in axs for ax in saxs]

fs=14
fig.tight_layout()
plt.subplots_adjust(wspace=0.4, hspace=0.3)
for ax, k in zip(axs, dic.keys()):
    ax.tick_params(axis='both', which='major', labelsize=fs)
    ax.set_title(k, fontsize=18, pad=10)
    sizes = get_sizes(dic[k]["b"])
    labels = [b for b in uniq if b in dic[k]["b"]]
    palette = [colors[uniq.index(b)] for b in uniq if b in dic[k]["b"]]
    sizes, labels, palette = sort_sizes(sizes, labels, palette)
    ax.barh(range(1,len(sizes)+1), sizes, color=palette)
    ax.set_xlim(0,25)
    ax.set_yticks(range(1,len(sizes)+1), labels=labels)

for n in range(3,7): axs[n].set_xlabel('Number of students', fontsize=fs+2, labelpad=10)

gbgs, ggs = [], []
for k in bgsplit.keys():
  if len(bgsplit[k])>2:
    gbgs.append(k+f"\n(n={len(bgsplit[k])})")
    ggs.append(bgsplit[k])

axs[-1].tick_params(axis='both', which='major', labelsize=fs)
axs[-1].violinplot(ggs, range(len(ggs)), vert=False)

i = 0
for k in bgsplit.keys():
  if len(bgsplit[k])<=2:
    gbgs.append(k+f"\n(n={len(bgsplit[k])})")
    axs[-1].scatter(bgsplit[k], [len(ggs)+i]*len(bgsplit[k]))
    i += 1

axs[-1].set_yticks(range(len(bgsplit.keys())), labels=gbgs)
axs[-1].set_xlabel("Grades", fontsize=fs+2, labelpad=10)
axs[-1].set_ylim(-0.8,4.8)

#plt.savefig('SF1.jpg', dpi=300, bbox_inches='tight', format='jpg')
plt.savefig('SF1.tiff', dpi=300, bbox_inches='tight', format='tiff')

# %% [code]
students = {'Pass':[23,34,37,39,38,30,29],
            'Fail':[11,1,2,2,2,1,0],
            'Incomplete':[16,13,10,11,28,3,5]}

colors = {'Pass':'steelblue',
          'Fail':'darkorange',
          'Incomplete':'firebrick'}

students_mandatory = {'Pass':[18,28,23,29,30,30,29],
                      'Fail':[5,0,1,1,0,1,0],
                      'Incomplete':[5,1,4,0,1,3,5]}

students_choice = {'Pass':[5,6,14,9,8,0,0],
                   'Fail':[6,1,1,1,2,0,0],
                   'Incomplete':[11,12,6,11,26,0,0]}

# %% [code]
kb8016 = {2018:np.array([1,1,1,1,1,1,1,1,2,2,2,2,3,4,4,4,5,5]),
          2019:np.array([1,1,1,2,3,3,3,3,3,3,4,4,4,4,4,4,4,4,4,5,5,5,5]),
          2020:np.array([2,2,2,2,2,3,3,3,3,3,3,3,4,4,4,4,4,4,4,4,4,4,4,4,4,5,5,5,5,5]),
          2021:np.array([1,2,2,3,3,4,4,4,4,4,4,4,4,4,4,4,4,4,4,5,5,5,5,5,5,5,5,5,5]),
          2022:np.array([3,3,3,4,4,4,4,4,4,4,4,4,4,4,4,4,4,5,5,5,5,5,5,5,5,5]),
          2023:np.array([1,1,3,4,4,4,4,4,4,4,5,5,5,5]),
          2024:np.array([1,1,1,2,2,2,3,3,3,3,3,5])}

kb8019 = {2019:np.array([2,2,2,2,2,3,3,3,3,3,3,3,3,4,4]),
          2020:np.array([1,2,2,3,3,4,4,4,4,4,4,4,4]),
          2021:np.array([1,1,1,1,2,2,2,2,3,3,3,3,3,3,3,4,4,5]),
          2022:np.array([2,3,3,3,3,4,4,4,4,4,4,5,5]),
          2023:np.array([2,3,3,3,3,3,4,4,4,4,4,4,4,4,4,5,5]),
          2024:np.array([3,3,3,4,4,4,4,4,5])}

# %% [code]
grades_kb8016 = {2018:np.sort(np.array([89,61,92,86.5,85,64,87,66.5,61,72,62,73,66,73,68.5,75.5,60,81.5,95,91.5,62,92,60,13.5,30.5,59,46.5,33,41.5,44.5,58.1,51,52.5,45])),
                 2019:np.sort(np.array([96.0615,64.4195,88.6975,60.31,70.3815,85.73,81.744,79.0255,72.72,85.2075,88.52,69.372,87.852,86.5905,91.4785,73.404,82.2385,75.5,71.9855,82.195,77.9435,89.1555,75.4195,60.81,76.598,87.3185,73.9595,69.617,84.1585,80.4115,92.9295,80.4135,77.275,70.001,49.696])),
                 2020:np.sort(np.array([97.32,97.1,95.88,95.77,94.96,93,91.18,90.62,90.05,88.81,88.13,88.06,87.93,87.8,87.77,87.1,86.16,85.38,85.08,84.86,84.61,84.25,83.88,83.03,82.48,82.42,82.17,80.27,78.13,76.69,75.58,75.07,72.07,71.55,70.16,69.94,65.31,57.7,53.13])),
                 2021:np.sort(np.array([97.36,96.03,95.56,94.69,93.46,93.04,91.42,91.34,90.78,90.46,90.36,89.77,89.5,88.68,87.96,87.94,87.79,87.67,86.65,85.92,84.67,84.66,83.04,81.96,78.52,78.24,77.3,75.54,64.2,85.23,84.33,81.54,83.87,80.31,74.49,74.52,75.7,64.14,62.92,52.7,29.75])),
                 2022:np.sort(np.array([81.83,83.2,66.69,85.94,83.07,75.31,81.95,80.17,73.93,83.12,92.31,91.95,65.56,83.76,66.05,72.89,80.28,79.41,67.25,91.38,61.48,87.2,72.54,76.43,75.84,74.38,60.51,92.21,91.65,84.91,65.31,90.35,79.05,91.11,70.77,91.7,71.62,65.27,44.62,55.75])),
                 2023:np.sort(np.array([75.05,79.52,82.35,87.13,82.55,76.64,82.3,86.08,74.78,75.11,73.31,84.83,81.69,90.8,92.21,91.96,80.2,88.93,85.83,78.21,79.19,76.92,67.31,83.14,63.53,91.07,93.35,86.75,97.1,86.74,55.98])),
                 2024:np.sort(np.array([78.9,92.4,72.5,78.5,96.2,90.4,79,86.9,85.7,72.3,60.8,84.9,75.5,86.5,75.7,79.8,73.3,90.9,85.7,74.4,75.3,87.9,83.2,91.2,72.9,60.2,77.4,73,78.1]))}


# %% [code]
grades_examonly = {2018:np.sort(np.array([89,61,92,86.5,85,64,87,66.5,61,72,62,73,66,73,68.5,75.5,60,81.5,95,91.5,62,92,60,13.5,30.5,59,46.5,33,41.5,44.5,58.1,51,52.5,45])),
                   2019:np.sort(np.array([93.8,50.9,87.6,72.8,63.7,79.3,48.9,71.8,78.0,70.0,50.4,84.8,85.7,62.1,81.4,83.8,84.8,59.4,74.5,72.9,80.5,76.4,45.4,70.8,86.7,63.4,53.3,48.5,78.6,90.1,65.6,69.6,86.9,87.6,89.4,77.7,71.5,69.6])),
                   2020:np.sort(np.array([95.3,99.0,94.3,92.2,90.6,86.6,88.3,92.3,90.3,81.1,82.7,82.7,88.7,81.0,82.6,76.9,85.6,74.2,79.9,73.6,71.3,74.9,77.6,84.6,73.3,82.6,76.0,79.0,62.5,75.0,66.5,72.0,69.7,69.2,70.0,67.2,55.9,50.5,34.8,])),
                   2021:np.sort(np.array([100.0,98.4,100.0,96.2,94.5,95.3,96.2,92.3,92.3,95.8,87.5,95.2,95.0,87.5,96.2,82.8,92.0,92.3,89.5,89.7,92.3,87.1,96.2,86.9,79.6,82.3,84.8,81.9,79.4,67.2,84.2,75.6,79.9,83.1,83.2,67.1,66.0,65.3,85.1,54.2,59.1,29.7])),
                   2022:np.sort(np.array([88.0,80.0,64.0,82.5,81.0,78.0,80.0,74.0,67.5,84.0,91.5,89.0,90.0,83.5,88.0,68.0,78.0,80.0,47.5,75.0,88.0,59.5,90.0,82.0,78.5,75.0,65.0,60.5,88.5,91.0,79.5,61.0,94.0,68.5,86.0,66.0,89.0,84.0])),
                   2023:np.sort(np.array([63,66,91,82,78,65,73,83,53,72,54,43,71,70,93,87,87,70,83,77,59,69,66,61,76,45,87,93,78,96,85,])),
                   2024:np.sort(np.array([72,78,92,83,76,77.5,84,74,64,71,81,86,61,82,69,65,84,65,86,66,66,82.5,83.5,63,54,69,66,78,69,]))}

# %% [code]
fs = 20
fig, axs = plt.subplots(2, 1, figsize=(20, 12))
axs[0].tick_params(axis='y', which='major', labelsize=fs)
axs[0].tick_params(axis='x', which='major', pad=20, labelsize=fs)
axs[1].tick_params(axis='both', which='major', labelsize=fs)
fig.tight_layout()

##### Passing rates

# MTLS and elective
pos = np.array(range(0,14,2))

for n in range(10,80,10):
    axs[0].axhline(y = n, color = 'grey', linestyle = '-', linewidth=0.5, zorder=1)

width = 0.5
bottom = np.zeros(len(pos))
for l, c in students_mandatory.items():
    h = '///'
    p = axs[0].bar(pos, c, label=l, bottom=bottom, width=0.5, hatch=h, color=colors[l],zorder=2)
    bottom += c

bottom = np.zeros(len(pos))
for l, c in students_choice.items():
    h= '\\'
    p = axs[0].bar(pos+0.6, c, label=l, bottom=bottom, width=0.5, hatch=h, color=colors[l], zorder=2)
    bottom += c


# All students
pos = np.array(range(0,14,2))
bottom = np.zeros(len(pos))
width = 0.5

for l, c in students.items():
    p = axs[0].bar(pos-0.6, c, label=l, bottom=bottom, width=0.5, color=colors[l], zorder=2)
    bottom += c

axs[0].set_xticklabels(labels=list(range(2017,2025)))
axs[0].xaxis.get_majorticklabels()[2].set_x(-5)
axs[0].set_ylabel("Number of students", fontsize=fs, labelpad=15)

# Legend
h, l = axs[0].get_legend_handles_labels()
hh = [Patch(facecolor='white', edgecolor='black'),
      Patch(facecolor='white', edgecolor='black', hatch='///'),
      Patch(facecolor='white', edgecolor='black', hatch='\\')]
lh = ["All", "MTLS", "Elective"]
axs[0].legend(handles=h[-3:]+hh, labels=l[-3:]+lh, fontsize=fs-2, loc="upper right")

##### Grades

full = [list(grades_kb8016[y]) for y in range(2018,2025)]
examonly = [list(grades_examonly[y]) for y in range(2018,2025)]

for n in range(20,120,20): axs[1].axhline(y = n, color = 'grey', linestyle = '-', linewidth=0.5)

labels = []
violin = axs[1].violinplot(full, [n for n in range(1,22,3)])
color = violin["bodies"][0].get_facecolor().flatten()
labels.append((Patch(color=color), "Final grade"))

violin = axs[1].violinplot(examonly, [n for n in range(2,23,3)])
color = violin["bodies"][0].get_facecolor().flatten()
labels.append((Patch(color=color), "Exam only"))

axs[1].set_ylabel('Grades', fontsize=fs)
axs[1].set_xlim(-0.8,21.75)
axs[1].set_xticks([n+0.5 for n in range(1,22,3)])
#axs[1].set_xticklabels(list(range(2018,2025)))
axs[1].tick_params(top=True, labeltop=False, bottom=False, labelbottom=False)
axs[1].legend(*zip(*labels), loc="lower right", fontsize=fs-2)

# Annotations
axs[0].text(-0.55, 76, "In person", fontsize=20)
axs[0].text(1.4, 76, "In person", fontsize=20)
axs[0].text(3.4, 76, "In person", fontsize=20)
axs[0].text(5.4, 76, "Remote, OB", fontsize=20)
axs[0].text(7.55, 76, "Hybrid, OB", fontsize=20)
axs[0].text(9.3, 76, "In person, OB", fontsize=20)
axs[0].text(11.3, 76, "In person OB", fontsize=20)

axs[0].text(-0.5, 84.5, "Baseline", fontsize=20)

axs[0].annotate('Partial exams', xy=(0.428, 1.1), xytext=(0.428, 1.15), xycoords='axes fraction',
            fontsize=20, ha='center', va='bottom',
            arrowprops=dict(arrowstyle='-[, widthB=18, lengthB=0.7', lw=1.0, color='k'))

axs[0].annotate('New course coordinator', xy=(0.83, 1.1), xytext=(0.83, 1.15), xycoords='axes fraction',
            fontsize=20, ha='center', va='bottom',
            arrowprops=dict(arrowstyle='-[, widthB=8.5, lengthB=0.7', lw=1.0, color='k'))

#plt.savefig('Figure3.jpg', dpi=300, bbox_inches='tight', format='jpg')
plt.savefig('Figure3.tiff', dpi=300, bbox_inches='tight', format='tiff')

# %% [code]
def cohend(l1, l2):
  m1, m2 = np.mean(l1), np.mean(l2)
  s1 = np.sum((l1-m1)**2)/(len(l1)-1)
  s2 = np.sum((l2-m2)**2)/(len(l2)-1)
  sp = np.sqrt(((len(l1)-1)*s1 + (len(l2)-1)*s2)/(len(l1)+len(l2)-2))
  return (m1-m2)/sp #np.sqrt(s1+s2/2)

years = list(range(2018,2025))
for y in years[1:]:
  print (cohend(grades_examonly[y],grades_examonly[2018]))

# %% [code]
import matplotlib as mpl
import matplotlib.patches as mpatches

fs=18
fig, axs = plt.subplots(figsize=(16, 4))
axs.tick_params(axis='y', which='major', labelsize=fs)
axs.tick_params(axis='x', which='major', pad=5, labelsize=fs-2)
fig.tight_layout()

##### Satisfaction
ticks = []
pos, pos_shifted = list(range(1,6)), np.array(range(0,15,3))
axs.grid(axis='y', color='#8d8d8d', linestyle='-', linewidth=0.5, zorder=1)
for l in range(2018,2025):
  if l in kb8016:
    data = [list(kb8016[l]).count(p)/len(kb8016[l]) for p in pos]
    axs.bar(pos_shifted-0.6, data, width=1, color='#1f77b4', edgecolor='black', label='Bioinformatics',zorder=2)
  if l in kb8019:
    data = [list(kb8019[l]).count(p)/len(kb8019[l]) for p in pos]
    axs.bar(pos_shifted+0.6, data, width=1, color='orange', edgecolor='black', label='Comparative Genomics', zorder=2)

  ticks += list(pos_shifted)
  pos_shifted += 20
plt.xticks(ticks=ticks, labels=[1,2,3,4,5]*7)
plt.ylim(0,0.7)

axs.set_xlabel('Satisfaction', fontsize=fs, labelpad=40)
axs.set_ylabel('Fraction of respondents', fontsize=fs)

##### Annotations
axs.text(0.1, 0.735, "In person", fontsize=fs)
axs.text(20, 0.735, "In person", fontsize=fs)
axs.text(40, 0.735, "In person", fontsize=fs)
axs.text(59, 0.735, "Remote, OB", fontsize=fs)
axs.text(79, 0.735, "Hybrid, OB", fontsize=fs)
axs.text(99.4, 0.735, "In person, OB", fontsize=fs)
axs.text(119, 0.735, "In person, OB", fontsize=fs)

axs.text(0.9, 0.86, "Baseline", fontsize=fs)

axs.annotate('Partial exams', xy=(0.43, 1.15), xytext=(0.43, 1.22), xycoords='axes fraction',
            fontsize=fs, ha='center', va='bottom',
            arrowprops=dict(arrowstyle='-[, widthB=16, lengthB=0.8', lw=1.0, color='k'))

axs.annotate('New course coordinator', xy=(0.85, 1.15), xytext=(0.85, 1.22), xycoords='axes fraction',
            fontsize=fs, ha='center', va='bottom',
            arrowprops=dict(arrowstyle='-[, widthB=8, lengthB=0.8', lw=1.0, color='k'))

axs.text(3, -0.13, "2018", fontsize=fs)
axs.text(23, -0.13, "2019", fontsize=fs)
axs.text(43, -0.13, "2020", fontsize=fs)
axs.text(63, -0.13, "2021", fontsize=fs)
axs.text(83, -0.13, "2022", fontsize=fs)
axs.text(103, -0.13, "2023", fontsize=fs)
axs.text(123, -0.13, "2024", fontsize=fs)

legend = [Patch(facecolor='#ff7f0e', edgecolor='black',label='Comparative Genomics'),
          Patch(facecolor='#1f77b4', edgecolor='black',label='Bioinformatics')]
axs.legend(handles=legend, loc='upper right', fontsize=fs-2, ncol=2)

#plt.savefig('Figure4.jpg', dpi=600, bbox_inches='tight', format='jpg')
plt.savefig('Figure4.tiff', dpi=300, bbox_inches='tight', format='tiff')


# %% [code]
grades_avg = [np.sum(grades_kb8016[y])/len(grades_kb8016[y]) for y in range(2018,2025)]
satisf_avg = [np.sum(kb8016[y])/len(kb8016[y]) for y in range(2018,2025)]

fig, axs = plt.subplots(1, 1, figsize=(4, 4), sharex=True,  sharey=True,)
axs.scatter(grades_avg, satisf_avg)

annots = [str(y) for y in range(2018,2025)]
devs = [[0.7,-0.2],[0.7,-0.2],[0.7,0.05],[0.7,0.1],[0.7,0.1],[-4,0],[0.7,0.1]]
for idx in range(7):
  plt.annotate(annots[idx],
               xy=(grades_avg[idx], satisf_avg[idx]),
               xytext=(grades_avg[idx]+devs[idx][0], satisf_avg[idx]+devs[idx][1]))

b, a = np.polyfit(grades_avg, satisf_avg, deg=1)
xseq = np.linspace(0, 100, num=100)
axs.plot(xseq, a + b * xseq, color='steelblue', lw=2.5)

b, a = np.polyfit(grades_avg[1:], satisf_avg[1:], deg=1)
xseq = np.linspace(0, 100, num=100)
axs.plot(xseq, a + b * xseq, color='purple', lw=2.5)

b, a = np.polyfit(grades_avg[:-1], satisf_avg[:-1], deg=1)
xseq = np.linspace(0, 100, num=100)
axs.plot(xseq, a + b * xseq, color='orange', lw=2.5)

plt.yticks(ticks=[1,2,3,4,5], labels=[1,2,3,4,5])
plt.xlabel('Average grade')
plt.ylabel('Average satisfaction')
plt.xlim([60,90])
plt.ylim([1,5])

print ('ALL DATA')
print ('SPEARMAN', scipy.stats.spearmanr(grades_avg, satisf_avg))
print ('PEARSON', scipy.stats.pearsonr(grades_avg, satisf_avg))
print ('\n')

print ('NO 2018 DATA')
print ('SPEARMAN', scipy.stats.spearmanr(grades_avg[1:], satisf_avg[1:]))
print ('PEARSON', scipy.stats.pearsonr(grades_avg[1:], satisf_avg[1:]))
print ('\n')

print ('NO 2024 DATA')
print ('SPEARMAN', scipy.stats.spearmanr(grades_avg[:-1], satisf_avg[:-1]))
print ('PEARSON', scipy.stats.pearsonr(grades_avg[:-1], satisf_avg[:-1]))

#plt.savefig('SF2.jpg', dpi=600, bbox_inches='tight', format='jpg')
plt.savefig('SF2.tiff', dpi=300, bbox_inches='tight', format='tiff')

# %% [code]
labels = ['Workload','Teaching','Organization','Examinations','Laboratories']

colours = ['#d62728', '#9467bd','#ff7f0e','#bcbd22','#1f77b4']
tot = {2018:19,2019:23,2020:30,2021:29,2022:26,2023:14,2024:12}
comm = {2018:np.array([11,9,7,4,5]),
        2019:np.array([15,6,6,4,8]),
        2020:np.array([18,13,4,8,7]),
        2021:np.array([8,8,8,4,6]),
        2022:np.array([0,17,7,8,1]),
        2023:np.array([4,9,3,3,2]),
        2024:np.array([6,7,7,6,2])}

fav_comm = {2018:np.array([2,9,2,0,13]),
            2019:np.array([5,8,7,5,14]),
            2020:np.array([2,6,11,6,21]),
            2021:np.array([3,5,12,5,16]),
            2022:np.array([3,5,10,3,16]),
            2023:np.array([3,6,3,2,5]),
            2024:np.array([0,10,2,1,4])}

# %% [code]
fs = 20
pos = np.array(range(0,21,3))
fig, axs = plt.subplots(2,1,figsize=(20,12))
axs[0].tick_params(axis='both', which='major', labelsize=fs)
axs[1].tick_params(axis='both', which='major', labelsize=fs)
fig.tight_layout()

for n in [0.2,0.4,0.6,0.8]:
  axs[0].axhline(y = n, color = 'grey', linestyle = '-', linewidth=0.5, zorder=1)
  axs[1].axhline(y = n, color = 'grey', linestyle = '-', linewidth=0.5, zorder=1)

###### improvement

for idx, shift in zip(range(5), [-1, -0.5, 0, 0.5, 1]):
  data = [comm[y][idx]/tot[y] for y in range(2018,2025)]
  axs[0].bar(pos+shift, data, width=0.4, edgecolor='black', color=colours[idx], zorder=2, label=labels[idx])

axs[0].set_xticks(ticks=pos)
axs[0].set_xticklabels(labels=list(range(2018,2025)))
for t in axs[0].xaxis.get_majorticklabels(): t.set_y(-0.015)
axs[0].set_yticks([0.2,0.4,0.6,0.8])
axs[0].set_ylabel("Fraction of students comments", fontsize=fs)
axs[0].set_xlim(-1.3,19.3)
axs[0].set_ylim(0,0.9)

axs[0].text(-0.5, 0.935, "In person", fontsize=fs)
axs[0].text(2.1, 0.935, "In person", fontsize=fs)
axs[0].text(5.2, 0.935, "In person", fontsize=fs)
axs[0].text(7.85, 0.935, "Remote, OB", fontsize=fs)
axs[0].text(11, 0.935, "Hybrid, OB", fontsize=fs)
axs[0].text(13.9, 0.935, "In person, OB", fontsize=fs)
axs[0].text(16.8, 0.935, "In person, OB", fontsize=fs)

axs[0].text(-0.45, 1.04, "Baseline", fontsize=fs)
axs[0].annotate('Partial exams', xy=(0.42, 1.1), xytext=(0.42, 1.15), xycoords='axes fraction',
            fontsize=fs, ha='center', va='bottom',
            arrowprops=dict(arrowstyle='-[, widthB=19, lengthB=1', lw=1.0, color='k'))
axs[0].annotate('New course coordinator', xy=(0.86, 1.1), xytext=(0.86, 1.15), xycoords='axes fraction',
            fontsize=fs, ha='center', va='bottom',
            arrowprops=dict(arrowstyle='-[, widthB=9, lengthB=1', lw=1.0, color='k'))

axs[0].legend(fontsize=fs, loc="upper right", ncol=3)
axs[0].text(-0.8, 0.83, "FSI: \"Which improvements would you suggest for the course?\"", fontsize=fs+2, style="oblique")
##### favorite

for idx, shift in zip(range(5), [-1, -0.5, 0, 0.5, 1]):
  data = [fav_comm[y][idx]/tot[y] for y in range(2018,2025)]
  axs[1].bar(pos+shift, data, width=0.4, edgecolor='black', color=colours[idx], zorder=2, label=labels[idx])

axs[1].set_xticks(ticks=pos)
axs[1].set_xticklabels(labels=list(range(2018,2025)))
axs[1].set_yticks([0.2,0.4,0.6,0.8])
axs[1].set_ylabel("Fraction of students comments", fontsize=fs)
axs[1].set_xlim(-1.3,19.3)
axs[1].set_ylim(0,0.9)

axs[1].tick_params(top=True, labeltop=False, bottom=False, labelbottom=False)
axs[1].text(1.1, 0.83, "FFE: \"What did you like in the course?\"", fontsize=fs+2, style="oblique")

#plt.savefig('Figure5.jpg', dpi=600, bbox_inches='tight', format='jpg')
plt.savefig('Figure5.tiff', dpi=300, bbox_inches='tight', format='tiff')

# %% [code]
#2018 I consider the course as well structured and organised.
#2019-2020 I felt that the course was well organized.
#2021-2024 I felt that the course was well structured and organized.

overall = {2018:np.array([1,1,1,1,1,2,2,2,2,2,2,3,4,4,4,4,4,5]),
           2019:np.array([1,2,2,3,3,3,3,4,4,4,4,5,5,5,5,5,5,5,5,5,5,5,5]),
           2020:np.array([1,2,2,3,3,3,3,3,3,4,4,4,4,4,4,4,4,4,4,5,5,5,5,5,5,5,5,5]),
           2021:np.array([3,3,3,3,4,4,4,4,4,4,4,4,4,5,5,5,5,5,5,5,5,5,5,5,5,5]),
           2022:np.array([2,2,3,3,3,3,3,3,4,4,4,4,4,4,4,4,4,4,5,5,5,5,5,5,5,5,5,5]),
           2023:np.array([1,1,4,4,4,4,4,4,4,4,4,4,4,5]),
           2024:np.array([1,1,1,2,2,2,2,3,4,5])}

# %% [code]
fs=18
fig, axs = plt.subplots(figsize=(16, 4))
axs.tick_params(axis='y', which='major', labelsize=fs)
axs.tick_params(axis='x', which='major', pad=5, labelsize=fs-2)
fig.tight_layout()

##### Organization
ticks = []
pos, pos_shifted = list(range(1,6)), np.array(range(0,15,3))
axs.grid(axis='y', color='#8d8d8d', linestyle='-', linewidth=0.5, zorder=1)
for l in range(2018,2025):
  data = [list(overall[l]).count(p) for p in pos]
  axs.bar(pos_shifted, data, width=2, color='#1f77b4', edgecolor='black', label='Bioinformatics',zorder=2)

  ticks += list(pos_shifted)
  pos_shifted += 20
plt.xticks(ticks=ticks, labels=[1,2,3,4,5]*7)
plt.yticks(ticks=[3,6,9,12])

axs.set_xlabel('Organization', fontsize=fs, labelpad=40)
axs.set_ylabel('Number of respondents', fontsize=fs)

##### Annotations
axs.text(0.1, 14.4, "In person", fontsize=fs)
axs.text(20, 14.4, "In person", fontsize=fs)
axs.text(40, 14.4, "In person", fontsize=fs)
axs.text(59, 14.4, "Remote, OB", fontsize=fs)
axs.text(79, 14.4, "Hybrid, OB", fontsize=fs)
axs.text(99.4, 14.4, "In person, OB", fontsize=fs)
axs.text(119,14.4, "In person, OB", fontsize=fs)

axs.text(0.9, 16.7, "Baseline", fontsize=fs)

axs.annotate('Partial exams', xy=(0.43, 1.15), xytext=(0.43, 1.22), xycoords='axes fraction',
            fontsize=fs, ha='center', va='bottom',
            arrowprops=dict(arrowstyle='-[, widthB=16, lengthB=0.8', lw=1.0, color='k'))

axs.annotate('New course coordinator', xy=(0.85, 1.15), xytext=(0.85, 1.22), xycoords='axes fraction',
            fontsize=fs, ha='center', va='bottom',
            arrowprops=dict(arrowstyle='-[, widthB=8, lengthB=0.8', lw=1.0, color='k'))

axs.text(3, -2.8, "2018", fontsize=fs)
axs.text(23, -2.8, "2019", fontsize=fs)
axs.text(43, -2.8, "2020", fontsize=fs)
axs.text(63, -2.8, "2021", fontsize=fs)
axs.text(83, -2.8, "2022", fontsize=fs)
axs.text(103, -2.8, "2023", fontsize=fs)
axs.text(123, -2.8, "2024", fontsize=fs)

#plt.savefig('SF3.jpg', dpi=600, bbox_inches='tight', format='jpg')
plt.savefig('SF3.tiff', dpi=300, bbox_inches='tight', format='tiff')

# %% [code]
tas = {2018:np.array([1,1,2,2,2,3,3,4,4,4,4,4,4,5,5,5,5,5]),
           2019:np.array([1,4,4,4,5,5,5,5,5,5,5,5,5,5,5,5,5,5,5,5,5,5,5]),
           2020:np.array([3,4,4,4,4,4,4,5,5,5,5,5,5,5,5,5,5,5,5,5,5,5,5,5,5,5,5,5]),
           2021:np.array([3,4,4,4,4,4,4,5,5,5,5,5,5,5,5,5,5,5,5,5,5,5,5,5,5,5,5,5]),
           2022:np.array([3,4,4,4,5,5,5,5,5,5,5,5,5,5,5,5,5,5,5,5,5,5,5,5,5,5]),
           2023:np.array([1,3,3,3,4,4,4,4,4,5,5,5,5,5]),
           2024:np.array([2,3,3,3,3,4,4,4,5,5,5])}

# %% [code]
fs=18
fig, axs = plt.subplots(figsize=(16, 4))
axs.tick_params(axis='y', which='major', labelsize=fs)
axs.tick_params(axis='x', which='major', pad=5, labelsize=fs-2)
fig.tight_layout()

##### TAs
ticks = []
pos, pos_shifted = list(range(1,6)), np.array(range(0,15,3))
axs.grid(axis='y', color='#8d8d8d', linestyle='-', linewidth=0.5, zorder=1)
for l in range(2018,2025):
  data = [list(tas[l]).count(p) for p in pos]
  axs.bar(pos_shifted, data, width=2, color='#1f77b4', edgecolor='black', label='Bioinformatics',zorder=2)

  ticks += list(pos_shifted)
  pos_shifted += 20
plt.xticks(ticks=ticks, labels=[1,2,3,4,5]*7)
plt.yticks(ticks=[5,10,15,20])

axs.set_xlabel('Teaching assistants', fontsize=fs, labelpad=40)
axs.set_ylabel('Number of respondents', fontsize=fs)

##### Annotations
axs.text(0.1, 24, "In person", fontsize=fs)
axs.text(20, 24, "In person", fontsize=fs)
axs.text(40, 24, "In person", fontsize=fs)
axs.text(59, 24, "Remote, OB", fontsize=fs)
axs.text(79, 24, "Hybrid, OB", fontsize=fs)
axs.text(99.4, 24, "In person, OB", fontsize=fs)
axs.text(119,24, "In person, OB", fontsize=fs)

axs.text(0.9, 28.2, "Baseline", fontsize=fs)

axs.annotate('Partial exams', xy=(0.43, 1.15), xytext=(0.43, 1.22), xycoords='axes fraction',
            fontsize=fs, ha='center', va='bottom',
            arrowprops=dict(arrowstyle='-[, widthB=16, lengthB=0.8', lw=1.0, color='k'))

axs.annotate('New course coordinator', xy=(0.85, 1.15), xytext=(0.85, 1.22), xycoords='axes fraction',
            fontsize=fs, ha='center', va='bottom',
            arrowprops=dict(arrowstyle='-[, widthB=8, lengthB=0.8', lw=1.0, color='k'))

axs.text(3, -4.3, "2018", fontsize=fs)
axs.text(23, -4.3, "2019", fontsize=fs)
axs.text(43, -4.3, "2020", fontsize=fs)
axs.text(63, -4.3, "2021", fontsize=fs)
axs.text(83, -4.3, "2022", fontsize=fs)
axs.text(103, -4.3, "2023", fontsize=fs)
axs.text(123, -4.3, "2024", fontsize=fs)

#plt.savefig('SF4.jpg', dpi=600, bbox_inches='tight', format='jpg')
plt.savefig('SF4.tiff', dpi=300, bbox_inches='tight', format='tiff')

# %% [code]
bioinfo = {2019:[5,4,6,8],2020:[1,3,7,13,6],2021:[1,2,4,4,4,3,4,4,1],2022:[1,6,9,6,1,1,1,],2024:[1,5,2,3,1]}

bioinfo_bins = {2019:['25-34','35-44','45-54','>=55'],
                2020:['5-14','25-34','35-44','45-54','>=55'],
                2021:['13-19','20-26','27-33','34-40','41-47','48-54','55-61','69-75','76-82'],
                2022:['6-16','28-38','39-49','50-60','61-71','83-93','105-115'],
                2024:['25-34','35-44','45-54','55-64','>=60']}

bioinfo_pos = {2019:[29.5,39.5,49.5,59.5],
               2020:[9.5,29.5,39.5,49.5,59.5],
               2021:[16,23,30,37,44,51,58,72,79],
               2022:[11,33,44,55,66,88,110],
               2024:[30.5,40.5,50.5,60.5,70.5]}

# %% [code]
fs=18
fig, axs = plt.subplots(1, 5, figsize=(16, 4), sharex=True)
for ax in axs: ax.tick_params(axis='x', which='major', labelsize=fs-2)

years = [2019,2020,2021,2022,2024]

for n, y in enumerate(years):
  axs[n].grid(axis='x', color='#8d8d8d', linestyle='--')
  axs[n].barh(bioinfo_pos[y], bioinfo[y], height=6, color='#1f77b4', edgecolor='black')
  axs[n].set_yticks(bioinfo_pos[y])
  axs[n].set_yticklabels(bioinfo_bins[y], fontsize=fs-2)
  axs[n].set_xlabel(y, fontsize=fs)

for n, y in enumerate(years): axs[n].set_ylim(0,115)
fig.tight_layout(pad=0.4)

axs[0].set_ylabel('Hours', fontsize=fs)
axs[0].text(3, 120, "In person", fontsize=fs)
axs[0].text(24, 120, "In person", fontsize=fs)
axs[0].text(43.5, 120, "Remote, OB", fontsize=fs)
axs[0].text(64, 120, "Hybrid, OB", fontsize=fs)
axs[0].text(84, 120, "In person, OB", fontsize=fs)

axs[0].text(80, 145, "New course coordinator", fontsize=fs)

axs[0].annotate('Partial exams', xy=(3.5, 1.15), xytext=(3.5, 1.22), xycoords='axes fraction',
            fontsize=fs, ha='center', va='bottom',
            arrowprops=dict(arrowstyle='-[, widthB=18, lengthB=0.8', lw=1.0, color='k'))

axs[0].text(44.2, -30, "Workload", fontsize=fs)

#plt.savefig('SF5.jpg', dpi=600, bbox_inches='tight', format='jpg')
plt.savefig('SF5.tiff', dpi=300, bbox_inches='tight', format='tiff')
