# Supplementary material for: Combining flipped-classroom and spaced-repetition learning in a master-level bioinformatics course
Source: PLoS Comput Biol. 2025 Apr 15;21(4):e1012863. doi: 10.1371/journal.pcbi.1012863 (PMC11999146; doi:10.1371/journal.pcbi.1012863)
Supplement: S3 Appendix — (XLSX) [file pcbi.1012863.s003.xlsx]

## Sheet: 2018
ID	Group	All labs passed	Report(Secret Sequence)	Exam
1	A	x	x	89
2	A	x	x	61
3	A	x	x	92
4	A	x	x	86.5
5	A	x	x	85
6	A	x	x	64
7	B	x	x	87
8	B	x	x	66.5
9	B	Plagiarism pending (DP lab)	x	61
10	A	x	x	72
11	B	x	x	62
12	B	x	x	73
13	B	x	x	66
14	A	x	x	73
15	B	x	x	68.5
16	A	x	x	75.5
17	A	x	x	60
18	B	x	x	81.5
19	B	x	x	95
20	B	x	x	91.5
21	A	x	x	62
22	B	x	x	92
23				60
24	B	x	x	13.5
25	B	x	x	30.5
26	A	x	x	59
27	B	x	x	46.5
28	A	x	x	33
29	B	x	x	41.5
30	A	x	x	44.5
31	B	x	x	58.1
32	A	x	x	51
33	A	x	X	52.5
34	A	x	x	45
35	A
36	B
37	B
38	A
39	B
40	A
41	B
42	A
43	A
44	B
45	B
46	A
47	A	x	x
48	A
49	B
50
51	B	x	x

## Sheet: 2019
ID	Section	Pre-lecture quizzes	Lab quizzes	Report(Secret Sequence)	Exam #1	Exam #2	Final Grade
1	KB7016	100	99.14	97.5	95	92.59	96.0615
2	KB7016	100	94.57	65	50	51.85	64.4195
3	KB7016	100	100	83	90	85.19	88.6975
4	KB7016	100	99.43	42.5	80,77	64.81	60.31
5	KB7016	100	96.29	63	70	57.41	70.3815
6	KB7016	100	100	87	90	68.52	85.73
7	KB7016	100	99.14	86.5	75	68.52	81.744
8	KB7016	96.67	96.76	69	80	75.93	79.0255
9	KB7016	100	95.9	81	46.15	54.62	72.72
10	KB7016	100	100	76	90	79.63	85.2075
11	KB7016	100	100	85.5	90	81.48	88.52
12	KB7016	100	92.57	63.5	65	59.26	69.372
13	KB7016	100	98.57	91	85	77.78	87.852
14	KB7016	100	99.43	82.5	75	92.59	86.5905
15	KB7016	100	97.71	84	75	74.07	82.2385
16	KB7016	100	96	80	85	60.77	75.5
17	KB7016	97.58	96.95	41	85	75.93	71.9855
18	KB7016	100	100	80	75	77.78	82.195
19	KB7016	97.21	97.05	77	75	66.67	77.9435
20	KB7016	96.07	98	81	75	51.85	75.4195
21	KB7016	100	91.29	55	60	46.54	60.81
22	KB7016	100	97.71	75	95	85.19	87.3185
23	KB7016	99.68	93.14	73	70	61.11	73.9595
24	KB7016	94.73	94.29	53	80	59.26	69.617
25	KB7016	100	96.86	70	85	88.89	84.1585
26	KB7016	100	92.14	58	90	85.19	80.4115
27	KB7016	100	93.71	74	85	70.37	80.4135
28	KB7016	98.95	95.9	73.5	80	62.96	77.275
29	KB7017	100	99.71	97	90	79.63	91.4785
30	KB7017	100	94.29	81	65	53.7	73.404
31	KB7017	96.87	98.86	87.5	90	83.33	89.1555
32	KB7017	99.22	99.71	58	85	72.22	76.598
33	KB7017	100	98.57	94.5	90	88.89	92.9295
34	KB7017	96.65	97.71	52.5	80	59.26	70.001
35	KB7017	94.92	82.19	31	50	40.74	49.696
36	KB7016	95.17	98.29		60	37.04	incomplete
37	KB7017						incomplete
38	KB7017				47.77	50	incomplete
39	KB7017	100	97.71		90	50	incomplete
40	KB7017						incomplete
41	KB7017						incomplete
42	KB7017						incomplete
43	KB7017						incomplete
44	KB7017	88.23	83.45				incomplete
45	KB7017	93.65	93.2				incomplete
46	KB7017	77.67	80.89				incomplete
47	KB7017						incomplete
48	KB7017						incomplete

## Sheet: 2020
ID	Section	Pre-lecture quizzes	Lab quizzes	Report(Secret Sequence)	Exam #1	Exam #2	Final Grade
1	KB7016	100	100	92	100	24.5	97.1
2	KB7016	99.32	100	96	92.59	24	95.88
3	KB7016	100	100	99	96.3	22	95.77
4	KB7016	99.63	100	99	85.19	24	94.96
5	KB7016	100	100	99	85.19	22	93
6	KB7016	98.63	98.82	91	76.56	25	91.18
7	KB7016	98.17	97.5	83	92.59	23	90.62
8	KB7016	100	100	83	92.59	22	90.05
9	KB7016	98.63	100	79	81.48	24	87.93
10	KB7016	99.66	94.11	93	74.07	22	87.8
11	KB7016	92.01	96.84	92	69.15	24	87.77
12	KB7016	99.09	99.47	96	77.78	19	87.1
13	KB7016	100	99.61	78	85.19	21.5	86.16
14	KB7016	99.63	98.82	97	66.67	19	84.61
15	KB7016	99.09	99.87	84	69.15	21.5	83.88
16	KB7016	95.71	95.83	72	74.07	21	80.27
17	KB7016	96.63	96.23	92	62.96	15.5	78.13
18	KB7016	98.4	100	75	62.96	17.5	75.58
19	KB7016	98.63	99.87	64	74.07	17.5	75.07
20	KB7016	99.66	98.29	58	81.48	14.5	72.07
21	KB7016	99.63	98.95	57	70.37	17	71.55
22	KB7016	96.32	99.12	52	74.07	16.5	70.16
23	KB7016	96.23	97.24	60	51.85	15	65.31
24	KB7017	100	99.71	99	92.59	24.5	97.32
25	KB7017	97	97.46	96	80.26	20.5	88.81
26	KB7017	94.98	99.65	91	81.48	21	88.13
27	KB7017	100	99.87	89	81.48	21	88.06
28	KB7017	99.32	98.55	95	70.37	19.5	85.38
29	KB7017	99.63	96.75	85	77.78	20.5	85.08
30	KB7017	98.63	99.87	94	59.26	22	84.86
31	KB7017	98.97	99.08	90	77.78	18	84.25
32	KB7017	86.42	83.95	79	85.19	21	83.03
33	KB7017	96.54	97.59	88	66.67	20	82.48
34	KB7017	88.36	79.91	81	85.19	20	82.42
35	KB7017	91.12	98.38	84	74.07	19.5	82.17
36	KB7017	90.57	97.19	68	74.07	19	76.69
37	KB7017	86.53	94.08	61	54.33	20	69.94
38	KB7016	95.4	96.84	55	29.63	10	53.13
39	KB7017	75.59	77.77	57	37.04	16	57.7
40	KB7016	0	10.53	78			incomplete
41	KB7016	92.32	74.75	53	59.26		incomplete
42	KB7016	74.54	81.55	0	70.37		incomplete
43	KB7016	0	0	0			incomplete
44	KB7017	34.57	44.97	0	46.93		incomplete
45	KB7017	0	0	0		18	incomplete
46	KB7017	71.35	58.92	0		10	incomplete
47	KB7017	67.92	72.98	0			incomplete
48	KB7017	17.52	0	0			incomplete
49	KB7017	60.27	48.64	0			incomplete

## Sheet: 2021
ID	Section	Pre-lecture quizzes	Lab quizzes	Report(Secret Sequence)	Exam #1	Exam #2	Final Grade
1	KB7016	100	100	95	100	95.45	97.36
2	KB7016	96.8	99.76	95.5	100	90.91	96.03
3	KB7016	100	100	89	100	95.45	95.56
4	KB7016	100	100	94	92.31	93.64	94.69
5	KB7016	99.32	99.69	92.5	89.62	93.64	93.46
6	KB7016	97.15	100	87	93.46	95.45	93.04
7	KB7016	100	98.91	86.5	92.31	90	91.42
8	KB7016	100	100	90	84.62	92.73	91.34
9	KB7016	100	99.64	87.5	84.62	93.64	90.78
10	KB7016	99.32	99.46	82.6	92.31	90.91	90.46
11	KB7016	100	100	92.5	75	95.45	90.36
12	KB7016	100	100	81.5	90.38	90.91	89.77
13	KB7016	99.54	100	83	90.38	88.18	89.5
14	KB7016	90.3	93.77	91	84.62	87.27	88.68
15	KB7016	100	94.87	80.5	92.31	85	87.96
16	KB7016	96.46	99.76	90.5	69.23	95.45	87.94
17	KB7016	99.32	100	87.5	84.62	81.82	87.79
18	KB7016	100	100	86.5	84.62	82.27	87.67
19	KB7016	88.58	98.19	77	90.38	89.09	86.65
20	KB7016	94.72	99.4	81.5	84.62	83.64	85.92
21	KB7016	100	100	65.5	84.62	95.45	84.67
22	KB7016	95.06	99.64	74	79.23	92.73	84.66
23	KB7016	100	97.46	53	92.31	97.27	83.04
24	KB7016	96.8	96.23	69	76.92	90.91	81.96
25	KB7016	70.75	95.41	69	88.46	76.36	78.52
26	KB7016	95.32	97.83	66	69.23	87.27	78.24
27	KB7016	100	99.76	73.6	69.62	71.36	77.3
28	KB7016	100	100	64.5	63.85	80.91	75.54
29	KB7016	98.86	96.38	63.3	60	42.73	64.2
30	KB7021	97.37	99.76	78	88.46	80	85.23
31	KB7021	90.07	99.04	92	90.38	60.91	84.33
32	KB7021	97.37	99.76	73	61.54	98.18	81.54
33	KB7021	96.58	98.49	76	98.08	68.18	83.87
34	KB7021	84.3	97.22	68.5	84.62	81.82	80.31
35	KB7021	92.47	94.93	74	76.92	57.27	74.49
36	KB7021	96.35	99.76	73	53.85	78.18	74.52
37	KB7021	98.17	96.74	78.5	61.54	69.09	75.7
38	KB7021	91.89	95.7	61	29.23	79.09	64.14
39	KB7021	64.01	80.78	63	50	68.18	62.92
40	KB7016	88.24	77.09	48	46.15	40.91	52.7
41	KB7021	57.19	58.75	11	23.08	36.36	29.75
42	KB7021	100	97.83	0	88.46	81.82	incomplete
43	KB7021	16.86	9.42	0	0	0	incomplete
44	KB7021	79.47	93.54	0	0	0	incomplete
45	KB7021	32.31	38.12	0	0	0	incomplete
46	KB7021	71.89	69.42	0	0	0	incomplete
47	KB7021	13.7	17.39	0	0	0	incomplete
48	KB7021	58.79	65.49	46.5	60.77	0	incomplete
49	KB7021	5.48	79.59	0	0	27.27	incomplete
50	KB7021	87.07	67.9	86	0	0	incomplete
51	KB7021	0	0	0	0	0	incomplete
52	KB7021	5.58	0.36	0	0	0	incomplete

## Sheet: 2022
ID	Section	Pre-lecture quizzes	Lab quizzes	Report(Secret Sequence)	Exam #1	Exam #2	Final Grade
1	KB7016	87.21	91.61	66.5	88	88	81.83
2	KB7016	73.93	85.46	62.5	60	68	66.69
3	KB7016	87.6	99.83	86.5	92	73	85.94
4	KB7016	89.53	97.65	79.5	96	66	83.07
5	KB7016	89.15	99.38	77	84	76	81.95
6	KB7016	83.43	96.31	84	78	70	80.17
7	KB7016	82.67	94.12	75	76	59	73.93
8	KB7016	82.24	94.97	78	88	80	83.12
9	KB7016	88.76	99.33	92.5	92	91	92.31
10	KB7016	89.53	100	95	96	82	91.95
11	KB7016	77.62	91.94	87	90	90	65.56
12	KB7016	89.15	100	77	96	71	83.76
13	KB7016	84.76	96.26	86.5	88	88	66.05
14	KB7016	86.89	83.05	73	74	62	72.89
15	KB7016	87.11	98.49	69.5	83	77	79.41
16	KB7016	88.57	91.95	39	78	72	67.25
17	KB7016	87.89	99.36	95.5	96	80	91.38
18	KB7016	97.29	99.66	75	96	84	87.2
19	KB7016	88.57	97.87	43	80	84	72.54
20	KB7016	85.37	98.54	66.5	75	75	75.84
21	KB7016	87.4	97.43	78	61	69	74.38
22	KB7016	99.42	98.15	94	98	79	92.21
23	KB7016	84.5	97.26	93.25	94	88	91.65
24	KB7016	82.56	87.75	93.75	81	78	84.91
25	KB7016	90.7	99.78	81	98	90	90.35
26	KB7016	72.72	96.31	93	78	59	79.05
27	KB7016	88.28	97.32	98.5	98	74	91.11
28	KB7016	89.53	97.48	95	90	88	91.7
29	KB7016	89.22	100	94	98	0	71.62
30	KB7016	88.37	99.83	76.5	94	0	65.27
31	KB7021	83.91	99.11	83	94	66	83.2
32	KB7021	77.7	87.36	66	83	73	75.31
33	KB7016/17	87.21	91.59	78	79	77	80.28
34	KB7016/17	83.06	88.7	48.5	72	47	61.48
35	KB7016/17	80.81	93.01	66	94	63	76.43
36	KB7016/17	76.33	71.75	51.5	53	68	60.51
37	KB7016/17	81.66	93.91	57.5	90	32	65.31
38	KB7016/17	77.62	97.54	67.5	68	64	70.77
39	KB7016/17	77.2	67	21.5	41	54	44.62
40	KB7016/17	72.48	76.56	35	46	72	55.75
41	KB7016	0	0	0	0	0	incomplete
42	KB7016/17	83.62	94.8	75	0	0	incomplete
43	KB7016/17	18.58	11.41	0	0	0	incomplete
44	KB7016/17	18.6	12.42	0	0	0	incomplete
45	KB7016/17	64.73	80.7	0	0	0	incomplete
46	KB7016/17	19.48	18.14	0	0	0	incomplete
47	KB7016/17	20.2	15.1	0	0	0	incomplete
48	KB7016/17	5.04	0	0	0	0	incomplete
49	KB7016/17	8.67	0	0	0	0	incomplete
50	KB7016/17	0	0	0	0	0	incomplete
51	KB7016/17	0	0	0	0	0	incomplete
52	KB7016/17	0	0	0	0	0	incomplete
53	KB7021	47.67	67.79	0	0	0	incomplete
54	KB7021	54.84	62.87	0	0	0	incomplete
55	KB7021	21.28	8.05	0	0	0	incomplete
56	KB7021	0	7.05	0	0	0	incomplete
57	KB7021	28.78	22.71	0	0	0	incomplete
58	KB7021	49.22	17.37	0	0	0	incomplete
59	KB7021	28.73	34.46	0	0	0	incomplete
60	KB7021	23.98	25.84	0	0	0	incomplete
61	KB7021	5.81	11.91	0	0	0	incomplete
62	KB7021	4.46	0	0	0	0	incomplete
63	KB7021	0	0	0	0	0	incomplete
64	KB7021	0	0	0	0	0	incomplete
65	KB7021	0	0	0	0	0	incomplete
66	KB7021	0	0	0	0	0	incomplete
67	KB7021	0	0	0	0	0	incomplete
68	KB7021	0	0	0	0	0	incomplete

## Sheet: 2023
ID	Section	Pre-lecture quizzes	Lab quizzes	Report(Secret Sequence)	Exam	Final Grade
1	KB7016/17	100	100	78.5	63	75.05
2	KB7016/17	100	99.69	88.5	66	79.52
3	KB7016/17	100	97.53	57	91	82.35
4	KB7016/17	90.63	88.63	94	82	87.13
5	KB7016/17	100	100	78.5	78	82.55
6	KB7016/17	91.31	98.1	84	65	76.64
7	KB7016/17	100	100	86	73	82.3
8	KB7016/17	97.44	99.38	83	83	86.08
9	KB7016/17	100	99.28	94.5	53	74.78
10	KB7016/17	98.17	88.89	68	72	75.11
11	KB7016/17	91.86	96.7	91.5	54	73.31
12	KB7016/17	98.72	97.53	99	71	84.83
13	KB7016/17	100	96.91	90	70	81.69
14	KB7016/17	100	100	81	93	90.8
15	KB7016/17	98.86	98.77	96.5	87	92.21
16	KB7016/17	99.62	98.46	95.5	87	91.96
17	KB7016/17	100	100	84	70	80.2
18	KB7016/17	97.73	99.07	92.5	83	88.93
19	KB7016/17	100	98.77	91.5	77	85.83
20	KB7016/17	100	99.07	96	59	78.21
21	KB7016/17	100	99.38	82.5	69	79.19
22	KB7016/17	97.73	98.46	81	66	76.92
23	KB7016/17	100	99.38	56.25	61	67.31
24	KB7016/17	99.43	100	84	76	83.14
25	KB7016/17	96.02	83.24	77	45	63.53
26	KB7016/17	100	99.69	92	87	91.07
27	KB7016/17	100	100	89.5	93	93.35
28	KB7016/17	100	100	92.5	78	86.75
29	KB7016/17	100	100	97	96	97.1
30	KB7016/17	100	99.38	81	85	86.74
31	KB7016/17	94.7	82.05	56	43	55.98
32	KB7016/17	61.36	21.2	68		incomplete
33	KB7016/17	79.36	86.59	81		incomplete
34	KB7016/17	85.19	55.72			incomplete

## Sheet: 2024
ID	Section	Pre-lecture quizzes	Lab quizzes	Report(NeuralNetwork)	Exam	Final Grade
1	KB7022	87.36	93.53	84.5	71	78.9
2	KB7022	96.15	98.85	99.5	86	92.4
3	KB7022	90.11	99.23	58.5	72	72.5
4	KB7022	96.33	97.92	67	78	78.5
5	KB7022	100	101.85	100	92	96.2
6	KB7022	95.6	100.42	97.5	83	90.4
7	KB7022	91.21	95.68	74.5	76	79
8	KB7022	98.9	102.44	93.5	77.5	86.9
9	KB7022	94.51	90.62	84	84	85.7
10	KB7022	82.42	91.02	60	74	72.3
11	KB7022	85.16	81.48	40.5	64	60.8
12	KB7022	96.7	94.08	84.5	81	84.9
13	KB7022	94.51	100.6	85	61	75.5
14	KB7022	97.8	99.23	86	82	86.5
15	KB7022	93.41	97.29	80.5	65	75.7
16	KB7022	87.91	96.95	89.5	69	79.8
17	KB7022	92.31	86.65	76.5	65	73.3
18	KB7022	96.7	98.57	98	84	90.9
19	KB7022	93.41	96.13	79	86	85.7
20	KB7022	92.86	90.01	77	66	74.4
21	KB7022	87.91	99.97	78.5	66	75.3
22	KB7022	95.6	99.2	98	78	87.9
23	KB7022	95.6	102.02	74	82.5	83.2
24	KB7022	96.7	101.85	98.5	83.5	91.2
25	KB7022	90.11	94.82	76.5	63	72.9
26	KB7022	98.9	93.57	46.5	54	60.2
27	KB7022	94.51	94.07	80	69	77.4
28	KB7022	89.19	98.1	71	66	73
29	KB7022	92.03	90.54	84.5	69	78.1
30	KB7022					incomplete
31	KB7022					incomplete
32	KB7022					incomplete
33	KB7022					incomplete
34	KB7022					incomplete
